# Supplementary material for: Synthetic Optimization and MAPK Pathway Activation Anticancer Mechanism of Polyisoprenylated Cysteinyl Amide Inhibitors
Source: Cancers (Basel). 2021 Nov 17;13(22):5757. doi: 10.3390/cancers13225757 (PMC8616522; doi:10.3390/cancers13225757)
Supplement: Supplementary file 1 [file cancers-13-05757-s001.zip]

Archive with 1 entries (1 files):
- cancers-1447551-supplementary.pdf
